# Supplementary material for: Targeting Metabolic Vulnerabilities to Overcome Prostate Cancer Resistance: Dual Therapy with Apalutamide and Complex I Inhibition
Source: Cancers (Basel). 2023 Nov 28;15(23):5612. doi: 10.3390/cancers15235612 (PMC10705744; doi:10.3390/cancers15235612)
Supplement: Supplementary file 1 [file cancers-15-05612-s001.zip]

Archive with 1 entries (1 files):
- cancers-2640837-supplementary.pdf
